# Supplementary material for: Validity and Test–Retest Reliability of the Spanish Version of the International Hip Outcome Tool (iHOT-12Sv)
Source: J Clin Med. 2022 Oct 22;11(21):6232. doi: 10.3390/jcm11216232 (PMC9655660; doi:10.3390/jcm11216232)
Supplement: Supplementary file 1 [file jcm-11-06232-s001.zip]

Archive with 1 entries (1 files):
- jcm-1976599-supplementary.pdf
